# Supplementary material for: Goblet cell interactions reorient bundled mucus strands for efficient airway clearance
Source: PNAS Nexus. 2023 Nov 10;2(11):pgad388. doi: 10.1093/pnasnexus/pgad388 (PMC10661087; doi:10.1093/pnasnexus/pgad388)
Supplement: pgad388_Supplementary_Data [file pgad388_supplementary_data.zip]

Archive with 3 entries (3 files):
- PNASNEXUS-PNASNEXUS-2023-01083-T-s02.avi
- PNASNEXUS-PNASNEXUS-2023-01083-T-s03.mp4
- PNASNEXUS-PNASNEXUS-2023-01083-T-s01.docx
